# Supplementary material for: Multidimensional Analysis Reveals the Flavor Quality Formation Mechanism During the Primary Pile Fermentation of Dark Tea
Source: Foods. 2026 Jan 7;15(2):212. doi: 10.3390/foods15020212 (PMC12840366; doi:10.3390/foods15020212)
Supplement: Supplementary file 1 [file foods-15-00212-s001.zip]

Archive with 1 entries (1 files):
- foods-4043439-supplementary.pdf
